# Supplementary material for: Sea Anemone Kunitz Peptide HCIQ2c1: Structure, Modulation of TRPA1 Channel, and Suppression of Nociceptive Reaction In Vivo
Source: Mar Drugs. 2024 Dec 2;22(12):542. doi: 10.3390/md22120542 (PMC11678340; doi:10.3390/md22120542)
Supplement: Supplementary file 1 [file marinedrugs-22-00542-s001.zip]

Archive with 1 entries (1 files):
- marinedrugs-3294120-supplementary.pdf
